# Supplementary material for: Perceptual decisions are biased by the cost to act
Source: eLife. 2017 Feb 21;6:e18422. doi: 10.7554/eLife.18422 (PMC5319835; doi:10.7554/eLife.18422)
Supplement: Figure 1—source data 1. — DOI: http://dx.doi.org/10.7554/eLife.18422.004 [file elife-18422-fig1-data1.xlsx]

## Sheet: Fig1E
Figure 1E
PSE difference (% coherence)
test vs baseline
	Exp1	Exp2	Exp3		Exp4
	motor	motor	motor	vocal	motor
sub1	-5.3529	-4.8208	-7.2026	3.5772	-2.0366
sub2	-1.9512	-7.2017	-8.9323	-3.9955	-14.2671
sub3	-15.2633	-0.9153	-5.5329	-1.273	1.7928
sub4	-4.5942	-8.8744	-30.2296	-16.2243	1.0257
sub5	-2.7211	0.7778	1.5486	-0.8457	2.3796
sub6	-12.8619	-3.5908	-2.9119	-4.9452	-3.212
sub7	0.6173	-1.1402	-20.5631	-6.6425	-11.7226
sub8	2.6287	-6.75	-6.2128	-2.2559	-9.69
sub9	-1.8657	-5.8312	6.2012	-1.6341	-4.7793
sub10	-1.9466		-8.997	-1.6804	-4.2158
sub11			-5.5302	-0.6452	-2.1717
sub12			-1.859	1.4726	-5.7727
sub13			-1.9458	-2.7013
sub14			-6.6796	-4.2245
