# Supplementary material for: Perceptual decisions are biased by the cost to act
Source: eLife. 2017 Feb 21;6:e18422. doi: 10.7554/eLife.18422 (PMC5319835; doi:10.7554/eLife.18422)
Supplement: Figure 3—source data 1. — DOI: http://dx.doi.org/10.7554/eLife.18422.008 [file elife-18422-fig3-data1.xlsx]

## Sheet: Fig3B
Figure 3B
Difference in criteiron
test vs baseline
	Exp4
	left motion	right motion
sub1	-1.0779	-0.2534
sub2	-0.3463	-0.1139
sub3	-0.421	0.1809
sub4	0.0103	-0.0846
sub5	-0.5533	-0.3162
sub6	-0.8794	-0.5841
sub7	-0.6289	-0.2489
sub8	0.1159	-0.2814
sub9	0.2286	0.148
sub10	-0.4533	-0.0727
sub11	-0.0228	0.1014
sub12	-0.2495	0.2294

## Sheet: Fig3C
Figure 3C
Difference in vocal PSE from baseline across trials
	Exp3
trials	1-5	2-6	3-7	4-8	5-9	6-10
sub1	2.811	1.5071	1.6053	3.0106	3.0878	4.9587
sub2	-5.5772	-6.3093	-3.3073	-5.0596	-8.0178	-1.8173
sub3	1.266	2.0351	-3.1464	-1.8039	-3.3583	-6.1918
sub4	-15.0858	-14.0707	-11.2177	-12.6014	-16.2291	-15.8056
sub5	1.7804	1.6288	1.4451	1.1563	-0.8379	-3.7418
sub6	-5.231	-5.6623	-5.4006	-6.3629	-4.8948	-3.6247
sub7	-12.8983	-5.844	-1.4407	1.9326	-0.4598	-1.8158
sub8	1.7304	0.5277	-1.3558	-2.6217	-2.0273	-6.5591
sub9	-3.5733	0.4365	-0.0418	-5.073	0.3395	0.1871
sub10	-3.2977	-0.562	-2.2091	-1.0087	-0.339	-0.6425
sub11	-0.1134	-0.5895	1.7185	-0.5687	-2.0474	-1.1306
sub12	-0.0198	-1.3629	-0.7344	1.673	1.8685	2.694
sub13	-4.6685	-2.903	-1.3679	-0.1966	-1.9563	-0.8907
sub14	-6.3186	-3.9085	-5.0269	-5.4516	-3.3358	-2.0556

## Sheet: Fig3D
Figure 3D
Difference in vocal criterion from baseline across trials
	Exp4
trials	1-3	2-4	3-5	4-6	5-7
sub1	-1.2059	-0.847	-0.5387	-0.313	-0.6376
sub2	-0.0201	-0.4747	-0.3618	-0.298	-0.1027
sub3	-0.725	-0.7153	-0.3727	-0.5628	-0.5597
sub4	0.2921	-0.0662	0.2365	0.192	0.2198
sub5	-0.4036	-0.5379	-0.0546	-0.3492	-0.1328
sub6	-0.3602	-0.3791	-0.3373	-0.2009	0.0539
sub7	-0.1507	-0.2063	-0.5061	-0.7624	-0.7196
sub8	0.2657	0.5372	0.3529	0.2288	0.2262
sub9	-0.2368	0.005	0.3809	0.4008	0.3627
sub10	-0.836	-0.3772	-0.6182	-0.0337	-0.1053
sub11	-0.1423	-0.2211	0.058	0.2981	-0.0564
sub12	-0.5655	-0.6102	-0.2832	-0.2596	-0.1749
