# Supplementary material for: Perceptual decisions are biased by the cost to act
Source: eLife. 2017 Feb 21;6:e18422. doi: 10.7554/eLife.18422 (PMC5319835; doi:10.7554/eLife.18422)
Supplement: Figure 4—source data 1. — DOI: http://dx.doi.org/10.7554/eLife.18422.012 [file elife-18422-fig4-data1.xlsx]

## Sheet: Fig4A
Figure 4A
estimated individual starting point shift in DDM (full model)	(%)
sub1	3.49
sub2	15.94
sub3	28.92
sub4	12.16
sub5	2.67
sub6	13.09
sub7	-1.44
sub8	-5.24
sub9	6.98
sub10	10.3
sub11	13
sub12	13.79
sub13	0.68
sub14	-5.77
sub15	-2.35
sub16	-4.61
sub17	2.8
sub18	15.36
sub19	7.9
sub20	-2.58
sub21	4.32
sub22	5.92
sub23	-36.01
sub24	16.16
sub25	23.95
sub26	27.41
sub27	-31.24
sub28	24.17
sub29	-10.99
sub30	9.95
sub31	-27
sub32	33.66
sub33	45.66
sub34	16.66
sub35	19.82
sub36	-14.6
sub37	2.5
sub38	5.56
sub39	6.24
sub40	-21.27
sub41	-7.49
sub42	0.98
sub43	3.28
sub44	0.13
sub45	7.21

## Sheet: Fig4B
Figure 4B
estimated individual evidence accumulation shift in DDM (full model)	(%)
sub1	2.9544
sub2	-7.9566
sub3	-15.5621
sub4	1.4828
sub5	1.8281
sub6	-8.0059
sub7	-0.5309
sub8	1.4609
sub9	-3.1963
sub10	-4.874
sub11	-2.9045
sub12	11.8629
sub13	-1.8551
sub14	2.4764
sub15	1.0574
sub16	9.4508
sub17	10.8002
sub18	-3.2841
sub19	1.3854
sub20	5.4351
sub21	-0.1609
sub22	4.1042
sub23	30
sub24	-1.0221
sub25	-12.1834
sub26	3.443
sub27	4.68
sub28	-10.8045
sub29	30
sub30	-0.169
sub31	30
sub32	-0.7898
sub33	-18.1037
sub34	-4.9365
sub35	-6.1863
sub36	10.827
sub37	5.1824
sub38	2.5897
sub39	-4.2938
sub40	15.4284
sub41	1.2353
sub42	5.5598
sub43	2.2668
sub44	5.8051
sub45	0.3499

## Sheet: Fig4C
Figure 4C
averaged % rightward judgement
coherence level	% rightward judgement
	base	test
-51.2	3.8	4.5
-25.6	12.27	16.09
-12.8	26.55	34.43
-6.4	36.04	46.84
-3.2	42.86	51.61
3.2	58.8	62.45
6.4	63.44	71.13
12.8	72.35	78.41
25.6	85.42	91.19
51.2	95.08	97.37

## Sheet: Fig4D
Figure 4D
averaged decision time
coherence level	decision time (ms)
	base	test
-51.2	71.3817	83.245
-25.6	97.347	112.405
-12.8	127.007	136.267
-6.4	135.06	134.89
-3.2	134.122	151.191
3.2	139.812	123.948
6.4	140.316	121.48
12.8	120.784	110.996
25.6	104.947	90.0178
51.2	68.4935	59.1509
